# Supplementary material for: A–X⋯σ Interactions—Halogen Bonds with σ-Electrons as the Lewis Base Centre
Source: Molecules. 2021 Aug 26;26(17):5175. doi: 10.3390/molecules26175175 (PMC8434224; doi:10.3390/molecules26175175)
Supplement: Supplementary file 1 [file molecules-26-05175-s001.zip]

Archive with 1 entries (1 files):
- molecules-1278810-supplementary.pdf
